# Supplementary material for: Minimal resin embedding of SBF-SEM samples reduces charging and facilitates finding a surface-linked region of interest
Source: Front Zool. 2023 Aug 29;20:29. doi: 10.1186/s12983-023-00507-x (PMC10463905; doi:10.1186/s12983-023-00507-x)
Supplement: Supplementary file 6 — Additional file 6: Imaging conditions. [file 12983_2023_507_MOESM6_ESM.xlsx]

## Sheet: Imaging conditions
Organism	Sample number	Purpose	Pressure	Landing energy (kV)	Current (nA)	Pixel size (nm2)	Slice thickness (nm)	Pixel dwell time (μs)	Electron dose (e/nm3)
Orchesella cincta, Oryzias latipes (egg)	test sample 1 - 6 (= 3 pairs)	Comparison of simultaneously MR and en bloc embedded samples (Fig. 2, Additional file 5)	Hi Vac1	3	0.1	details 7, overviews in hundreds		1 (detail), 5 (overview)	12.7 (detail)
Orchesella cincta	1	Volume imaging with optical sectioning	Hi Vac	2.04, 3.09	0.1	8.5 x 8.5	25 nm optical, 50 nm physical	1	17.3
		Volume imaging single energy	Hi Vac	2.5	0.1	7 x 7	50	1.2	15.3
	2	Volume imaging single energy	Hi Vac	2.5	0.2	9 x 9	50	0.5	7.7
	3	Volume imaging single energy	Part Hi Vac, part 30 Pa - more free resin	2.5	0.2	9 x 9	50	0.3	4.6
	4	Volume imaging with optical sectioning	Hi Vac	1.18, 1.78, 2.27, 2.7	0.2	10 x 10	10 nm optical, 40 nm physicial	0.35	17.5
Acerentomon dispar	5	Volume imaging single energy	Hi Vac	2.5	0.2	10 x 10	50	0.6	7.5
		Volume imaging with optical sectioning	Hi Vac	1.18, 1.78, 2.27, 2.7	0.1	8 x 8	10 nm optical, 40 nm physicial	0.5	19.5
Campodea franzi	6	Volume imaging single energy	20 Pa	3.5	0.1	8 x 8	50	1	9.8
Oryzias latipes (egg)	7	Volume imaging single energy	20 Pa	4.5	0.2	40	200	0.8	0.4
	8	Volume imaging single energy	20 Pa	4.5	0.2	40	200	0.5	0.4
	9	Volume imaging single energy	Hi Vac	4.5	1.6	40	200	0.3	1.9
	10	Volume imaging single energy	10 Pa	4.5	1.6	40	200	0.3	1.9
	11	Volume imaging single energy	Hi Vac	4.5	0.8	20	200	0.3	3.7
	12	Volume imaging single energy	50 Pa	4.5	0.4	25	200	0.45	1.8
	13	Volume imaging single energy	Hi Vac	5	1.6	60	300	0.3	0.8
	14	Volume imaging single energy	Hi Vac	5	1.6	60	240	0.3	0.8
1 high vacuum mode
